# Supplementary material for: Effects of root pruning on the physicochemical properties and microbial activities of poplar rhizosphere soil
Source: PLoS One. 2017 Nov 8;12(11):e0187685. doi: 10.1371/journal.pone.0187685 (PMC5678864; doi:10.1371/journal.pone.0187685)
Supplement: S2 File — (XLSX) [file pone.0187685.s002.xlsx]

## Sheet: S2 File
S2 File. The physicochemical properties and microbial activities from the points of six times, eight times and ten times the DBH from the trunk of poplar before pruning (mean±SD).
Treatment	Available nutrient/(mg·kg-1)			pH	Total organic carbon/(g·kg-1)	MBC/ (mg·kg-1)	Basal respiration/ (mg·kg-1·h-1 )	Metabolic quotient/ (mg·g-1·h-1 )
	N	P	K
Severe	35.27±1.26a	13.91±0.65a	91.80±10.26a	8.56±0.18a	6.45±0.12a	361.02±21.96a	0.59±0.02a	1.63±0.02a
Moderate	34.10±1.92a	14.59±0.86a	97.46±9.33a	8.49±0.23a	6.59±0.15a	356.45±16.87a	0.60±0.02a	1.68±0.04a
Light	34.52±1.70a	14.35±0.94a	80.22±9.98a	8.51±0.14a	6.50±0.19a	372.59±25.18a	0.62±0.03a	1.66±0.02a
Note: Different letters indicate significant differences among treatments at P<0.05 by LSD.
